# Supplementary material for: Comorbid Conditions of Ehlers–Danlos Syndromes and Vulvodynia: A Latent Class Analysis
Source: Pain Manag Nurs. Author manuscript; Available in PMC 2026 Jun 28. (PMC13310008; doi:10.1016/j.pmn.2026.03.005)
Supplement: Supplement Materials [file NIHMS2174085-supplement-Supplement_Materials.xlsx]

## Sheet: Sheet1
Indicator	Conditions included	Source, Terms included if write-in	Rational for inclusion or exclusion
Dysautonomia (72.07%)	Dysautonomia (56%)	Check box	Pots is a form of dysautonomia
	Postural orthostatic tachycardic syndrome (53.8%)	Check box
Head and Neck (60.5%)	Temporomandibular joint dysfunction (56.3%)	Check box	Affects the head and causes headaches
	Headache and migraines (7.4%)	Migraines, complex migraines, chronic migraines, hemiplegic migraines, chronic headache, chronic intractable migraines, tension headache, chronic migraine with aura	Causes by issues in the head and neck
	Chiari malformation (8.4%)	Check box	Occurs in the head and can cause headaches and similar symptoms as CCI
	Craniocervical instability (2.4%)	CCI, craniocervical instability, cervical instability,	Occurs in the neck and causes similar symptoms as Chiari malformation one of which is headaches
Deep Penetration Dyspareunia (51.4%)	Polycystic ovarian syndrome (3.1%)	Polycystic ovarian syndrome, PCOS, polycystic ovaries, Polycystic ovarian disease,	A cause of deep dyspareunia
	Ovarian cysts fibroids or scars tissue within the pelvis (50.4%)	Specific question	We were unable to separate this question from PCOS write in response due to the overlap of the two categories.
			These conditions can also cause deep dyspareunia
	Pelvic Inflammatory Disease (6.2%)	Specific question
Chronic Pain (48.1%)	Fibromyalgia (40%)	Check box	Pain is a criterion for fibromyalgia
	Neuropathy (2.67%)	Small fiber neuropathy, neuropathy, peripheral neuropathy, autonomic neuropathy, numbness and tingling, loss of sensation	Neuropathy can cause pain
	Chronic pain (9.3%)	crps (complex regional pain syndrome), chronic pain, unexplained abdominal pain, my shoulders sublux and it is very painful, chronic pelvic pain, myofascial pain syndrome, painful bladder syndrome, central pain syndrome, global pain,
	Fatigue (2.7%)	Chronic fatigue, chronic fatigue syndrome, ME/CFS, ME, fatigue, ME (myalgic encephalomyelitis)	Often co-occurs with pain and to low of a frequency to be considered on its own
Pelvic Floor Dysfunction (34.7%)	Pelvic floor dysfunction (4.2%)	I see a physical therapist for my pelvic floor, pelvic floor dysfunction, pelvic floor syndrome and sacro iliac dysfunction, pelvic floor spasms, weak, tight, and spasms of pelvic floor, pelvic floor instability, pelvic floor tension, pelvic floor problems and need pelvic floor rehab, tight pelvic floor, sacroiliac joint dysfunction, pelvic floor issues, pelvis pain from instability and weakness,	Pelvic dysfunction can be the result of an unstable pelvis
	Neurological problems such as pudendal nerve entrapment or herpetic neuralgia (6.58%)	Specific question	Pudendal nerve entrapment can be caused by nerve compression from a muscle when there is pelvic floor dysfunction
	Hip pain (29.3%)	Any mention of hip pain, labral tear	Hip pain was a write in response to participants not sure if they had a labral tear. They were in the process of seeking treatment. Hip problem can cause pelvic floor dysfunction
	Hip labral tear (13.4%)	Specific question	Can cause pelvic floor dysfunction
Gastrointestinal issues (30.9%)	Gastroparesis (26.3%)	Check box	Gastrointestinal condition
	Irritable bowel syndrome (6.5%)	IBS, IBS-C, IBS-A, IBS-C with dis-motility, irritable bowel syndrome, IBSD, IBS with diarrhea, irritable bowel, gastric dismotility	Gastrointestinal condition
Vulvar skin conditions (20.3%)	Untreated vaginal of cervical infection (3.4%)	Specific question	Can cause vulvar pain
	Vulvar skin disease (8.9%)	Specific question	Causes vulvar pain
	Cut or tear during childbirth or an operation (19.2%)	Specific question	Can cause vulvar pain
Endometriosis (25.5%)	Endometriosis (25.5%)	Specific question
Mast cell activation syndrome (20.3%)	MCAD (9.6%)	Check Box	The MCAD check box was mistakenly written out as MCAD: Medium-chain acyl-coenzyme A dehydrogenase instead of Mast cell activation disorder
			Since it is extremely unlikely that someone would have MCAD (medium-chain) and EDS and MCAD (mast cell) is a comorbid condition of EDS we combined the two.
	Mast cell activation syndrome write-in (10.8%)	MCAS, MCAD, Mast Cell Activation Disorder, Mast Cell Activation syndrome, mast cell, systemic mast cell activation, suspected mcas, mass cell, msas, suspected mcas
Excluded Conditions
Sjogrens (6.5%)	Sjogrens (6.3%)	Check Box	Small prevalence compared to other indicator categories. Number of indicator categories needed to be kept low to prevent sparseness of data.
Autoimmune condition (2.6%)	Autoimmune condition (2.6%)	Hypothyroid autoimmune, psoriasis, rheumatoid arthritis, Hashimoto thyroiditis, probable lupus, lupus, systemic lupus, sarcoidosis, autoimmune helatitis, spondyloarthritis, autoimmune disease unspecified, lichen sclerosis, ankylosing spondylitis, crohns, autoimmune autonomic ganglionpathy, psoriatic arthritis
Interstitial cystitis (1.6%)	Interstitial cystitis (1.6%)	Interstitial cystitis, IC	Small prevalence and didn’t fit into any of the indicator groupings
Pelvic organ prolapse (4.7%)	Pelvic organ prolapse (4.7%)	Pelvic organ prolapse, prolapse issues, uterine/bladder/rectal prolapse, cystocele, rectocele, organs prolapse, prolapsed uterus,	Small prevalence and didn’t fit into any of the indicator groupings
Anxiety (3.0%)	Anxiety (3.0%)	anxiety	Small prevalence even when grouped with depression and didn’t fit into any of the indicator groupings
Depression (2.1%)	Depression (2.1%)	Depression, major depressive disorder	Small prevalence even when grouped with anxiety and didn’t fit into any of the indicator groupings
Autism (1.0%)	Autism (1.0%)	Autism spectrum, autism, high functioning autism, spectrum disorder, asperger’s syndrome	Small prevalence and didn’t fit into any of the indicator groupings
Cancer or precancer of vulva, paget’s disease (0.2%)	Cancer or precancer of vulva, paget’s disease (0.2%)	Specific question	Small prevalence and is a rule out condition for vulvodynia
